# Supplementary material for: Synthesis, Crystal Structures, Genotoxicity, and Antifungal and Antibacterial Studies of Ni(II) and Cd(II) Pyrazole Amide Coordination Complexes
Source: Molecules. 2024 Mar 6;29(5):1186. doi: 10.3390/molecules29051186 (PMC10935173; doi:10.3390/molecules29051186)
Supplement: Supplementary file 1 [file molecules-29-01186-s001.zip]

Archive with 1 entries (1 files):
- molecules-2879992-supplementary.pdf
